# Supplementary material for: Ir(III) Compounds Containing a Terdentate Ligand Are Potent Inhibitors of Proliferation and Effective Antimetastatic Agents in Aggressive Triple-Negative Breast Cancer Cells
Source: J Med Chem. 2023 Jul 6;66(14):9766–83. doi: 10.1021/acs.jmedchem.3c00586 (PMC10388354; doi:10.1021/acs.jmedchem.3c00586)
Supplement: Supplementary file 2 — jm3c00586_si_002.csv [file jm3c00586_si_002.csv]

		IC50 (microM)
compound	SMILES	MDA-MB-231	MCF-7	MCF-10A
Ir1	FP(F)(F)(F)(F)F.Cl[Ir]12([N]3=C(C4=C1C=CS4)N(CC5=CC=C(C(F)(F)F)C=C5)C6=CC=CC=C63)([N]7=CC=CC=C7C8=CC(C9=CC=C(C)C=C9)=CC%10=[N]82)[N]%11=C%10C=CC=C%11	1.5±0.2	1.1±0.1	32±5
Ir2	FP(F)(F)(F)(F)F.Cl[Ir]12([N]3=CC=CC=C3C4=CC(C5=CC=C(C)C=C5)=CC6=[N]41)([N]7=C(C8=CC=CC=C82)N(CC9=CC=C(C(F)(F)F)C=C9)C%10=CC=CC=C%107)[N]%11=C6C=CC=C%11	1.3±0.1	2.1±0.2	28±4
Ir3	FP(F)(F)(F)(F)F.Cl[Ir]12([N]3=CC=CC=C3C4=CC(C5=CC=C(C)C=C5)=CC6=[N]41)([N]7=C(C8=CC(C=CC=C9)=C9C=C82)N(CC%10=CC=C(C(F)(F)F)C=C%10)C%11=CC=CC=C%117)[N]%12=C6C=CC=C%12	2.9±0.4	2.7±0.1	17±2
Ir4	FP(F)(F)(F)(F)F.Cl[Ir]12([N]3=CC=CC=C3C4=CC(C5=CC=C(C)C=C5)=CC6=[N]41)([N]7=C(C8=CC(OCO9)=C9C=C82)N(CC%10=CC=C(F[C](F)F)C=C%10)C%11=CC=CC=C%117)[N]%12=C6C=CC=C%12	0.7±0.1	1.1±0.2	25±2
Ir5	FP(F)(F)(F)(F)F.CN1C2=CC=CC=C2[N]([Ir]3([N]4=CC=CC=C4C5=CC(C6=CC=C(C)C=C6)=CC7=[N]53)(Cl)8[N]9=C7C=CC=C9)=C1C%10=C8C=CS%10	1.0±0.2	2.9±0.2	27±2
Ir6	FP(F)(F)(F)(F)F.Cl[Ir]12([N]3=CC=CC=C3C4=CC(C5=CC=C(C)C=C5)=CC6=[N]41)([N]7=C(C8=CC=CC=C82)N(C)C9=CC=CC=C97)[N]%10=C6C=CC=C%10	1.7±0.4	5.0±0.6	25±3
Ir7	FP(F)(F)(F)(F)F.Cl[Ir]12([N]3=CC=CC=C3C4=CC(C5=CC=C(C)C=C5)=CC6=[N]41)([N]7=C(C8=CC(C=CC=C9)=C9C=C82)N(C)C%10=CC=CC=C%107)[N]%11=C6C=CC=C%11	3.9±0.6	2.0±0.3	31±5
Ir8	FP(F)(F)(F)(F)F.Cl[Ir]12([N]3=CC=CC=C3C4=CC(C5=CC=C(C)C=C5)=CC6=[N]41)([N]7=C(C8=CC(OCO9)=C9C=C82)N(C)C%10=CC=CC=C%107)[N]%11=C6C=CC=C%11	1.4±0.4	1.2±0.1	27±5
Ir9	Cl[Ir]12([N]3=CC=CC=C3C4=CC(C5=CC=C(C)C=C5)=CC6=[N]41)([N]7=C(C8=CC=CC=C82)N(CCCC)C9=CC=C(C(OC)=O)C=C97)[N]%10=C6C=CC=C%10.FP(F)(F)(F)(F)F	3.2±0.2	2.4±0.4	24±4
